# Supplementary material for: Preclinical Potential of Probiotic-Loaded Novel Gelatin–Oil Vaginal Suppositories: Efficacy, Stability, and Safety Studies
Source: Gels. 2023 Mar 19;9(3):244. doi: 10.3390/gels9030244 (PMC10048646; doi:10.3390/gels9030244)
Supplement: Supplementary file 1 [file gels-09-00244-s001.zip]

Archive with 1 entries (1 files):
- gels-2179110-supplementary.pdf
